# Supplementary material for: Cross-species transmission potential between wild pigs, livestock, poultry, wildlife, and humans: implications for disease risk management in North America
Source: Sci Rep. 2017 Aug 10;7:7821. doi: 10.1038/s41598-017-07336-z (PMC5552697; doi:10.1038/s41598-017-07336-z)
Supplement: Supplementary file 2 — Supplementary Dataset 1 [file 41598_2017_7336_MOESM2_ESM.xlsx]

## Sheet: out
ID	PATHOGEN	TYPE	HOST	SUSCEPTABILITY	SUSCEPTABILITY.TYPE
101	African swine fever	Viral	Cattle	NA
281	African swine fever	Viral	Cervids	NA
56	African swine fever	Viral	Domestic.Swine	Clinical
326	African swine fever	Viral	Equine	NA
191	African swine fever	Viral	Goats	NA
371	African swine fever	Viral	Humans	NA
236	African swine fever	Viral	Poultry	NA
146	African swine fever	Viral	Sheep	NA
11	African swine fever	Viral	Wild.Pig	Clinical
91	Anthrax	Bacterial	Cattle	Clinical
271	Anthrax	Bacterial	Cervids	Clinical
46	Anthrax	Bacterial	Domestic.Swine	Clinical
316	Anthrax	Bacterial	Equine	Clinical
181	Anthrax	Bacterial	Goats	Clinical
361	Anthrax	Bacterial	Humans	Clinical
226	Anthrax	Bacterial	Poultry	Clinical
136	Anthrax	Bacterial	Sheep	Clinical
1	Anthrax	Bacterial	Wild.Pig	Clinical
105	Bluetongue	Viral	Cattle	Subclinical
285	Bluetongue	Viral	Cervids	Clinical
60	Bluetongue	Viral	Domestic.Swine	NA
330	Bluetongue	Viral	Equine	NA
195	Bluetongue	Viral	Goats	Clinical
375	Bluetongue	Viral	Humans	Other
240	Bluetongue	Viral	Poultry	NA
150	Bluetongue	Viral	Sheep	Clinical
15	Bluetongue	Viral	Wild.Pig	NA
92	Bovine tuberculosis	Bacterial	Cattle	Clinical
272	Bovine tuberculosis	Bacterial	Cervids	Clinical
47	Bovine tuberculosis	Bacterial	Domestic.Swine	Clinical
317	Bovine tuberculosis	Bacterial	Equine	Clinical
182	Bovine tuberculosis	Bacterial	Goats	Clinical
362	Bovine tuberculosis	Bacterial	Humans	Clinical
227	Bovine tuberculosis	Bacterial	Poultry	Unknown
137	Bovine tuberculosis	Bacterial	Sheep	Clinical
2	Bovine tuberculosis	Bacterial	Wild.Pig	Clinical
106	Bovine viral diarrhea virus	Viral	Cattle	Clinical
286	Bovine viral diarrhea virus	Viral	Cervids	Subclinical
61	Bovine viral diarrhea virus	Viral	Domestic.Swine	Clinical
331	Bovine viral diarrhea virus	Viral	Equine	NA
196	Bovine viral diarrhea virus	Viral	Goats	Subclinical
376	Bovine viral diarrhea virus	Viral	Humans	NA
241	Bovine viral diarrhea virus	Viral	Poultry	NA
151	Bovine viral diarrhea virus	Viral	Sheep	Subclinical
16	Bovine viral diarrhea virus	Viral	Wild.Pig	NA
93	Brucellosis (bovine)	Bacterial	Cattle	Clinical
273	Brucellosis (bovine)	Bacterial	Cervids	Clinical
48	Brucellosis (bovine)	Bacterial	Domestic.Swine	Clinical
318	Brucellosis (bovine)	Bacterial	Equine	Clinical
183	Brucellosis (bovine)	Bacterial	Goats	Clinical
363	Brucellosis (bovine)	Bacterial	Humans	Clinical
228	Brucellosis (bovine)	Bacterial	Poultry	NA
138	Brucellosis (bovine)	Bacterial	Sheep	Clinical
3	Brucellosis (bovine)	Bacterial	Wild.Pig	Clinical
95	Brucellosis (melitensis)	Bacterial	Cattle	Clinical
275	Brucellosis (melitensis)	Bacterial	Cervids	NA
50	Brucellosis (melitensis)	Bacterial	Domestic.Swine	Clinical
320	Brucellosis (melitensis)	Bacterial	Equine	Clinical
185	Brucellosis (melitensis)	Bacterial	Goats	Clinical
365	Brucellosis (melitensis)	Bacterial	Humans	Clinical
230	Brucellosis (melitensis)	Bacterial	Poultry	NA
140	Brucellosis (melitensis)	Bacterial	Sheep	Clinical
5	Brucellosis (melitensis)	Bacterial	Wild.Pig	NA
94	Brucellosis (swine)	Bacterial	Cattle	Subclinical
274	Brucellosis (swine)	Bacterial	Cervids	NA
49	Brucellosis (swine)	Bacterial	Domestic.Swine	Clinical
319	Brucellosis (swine)	Bacterial	Equine	Clinical
184	Brucellosis (swine)	Bacterial	Goats	Other
364	Brucellosis (swine)	Bacterial	Humans	Clinical
229	Brucellosis (swine)	Bacterial	Poultry	NA
139	Brucellosis (swine)	Bacterial	Sheep	Other
4	Brucellosis (swine)	Bacterial	Wild.Pig	Clinical
107	Classical swine fever	Viral	Cattle	NA
287	Classical swine fever	Viral	Cervids	NA
62	Classical swine fever	Viral	Domestic.Swine	Clinical
332	Classical swine fever	Viral	Equine	NA
197	Classical swine fever	Viral	Goats	NA
377	Classical swine fever	Viral	Humans	NA
242	Classical swine fever	Viral	Poultry	NA
152	Classical swine fever	Viral	Sheep	NA
17	Classical swine fever	Viral	Wild.Pig	Clinical
108	Crimean-Congo hemorrhagic fever	Viral	Cattle	Subclinical
288	Crimean-Congo hemorrhagic fever	Viral	Cervids	NA
63	Crimean-Congo hemorrhagic fever	Viral	Domestic.Swine	Subclinical
333	Crimean-Congo hemorrhagic fever	Viral	Equine	Subclinical
198	Crimean-Congo hemorrhagic fever	Viral	Goats	Subclinical
378	Crimean-Congo hemorrhagic fever	Viral	Humans	Clinical
243	Crimean-Congo hemorrhagic fever	Viral	Poultry	NA
153	Crimean-Congo hemorrhagic fever	Viral	Sheep	Subclinical
18	Crimean-Congo hemorrhagic fever	Viral	Wild.Pig	NA
109	Eastern equine encephalomyelitis	Viral	Cattle	Clinical
289	Eastern equine encephalomyelitis	Viral	Cervids	Clinical
64	Eastern equine encephalomyelitis	Viral	Domestic.Swine	Clinical
334	Eastern equine encephalomyelitis	Viral	Equine	Clinical
199	Eastern equine encephalomyelitis	Viral	Goats	Clinical
379	Eastern equine encephalomyelitis	Viral	Humans	Clinical
244	Eastern equine encephalomyelitis	Viral	Poultry	Clinical
154	Eastern equine encephalomyelitis	Viral	Sheep	Clinical
19	Eastern equine encephalomyelitis	Viral	Wild.Pig	Clinical
129	Echinococcosis	Parasitic	Cattle	Clinical	Intermediate Host
309	Echinococcosis	Parasitic	Cervids	Clinical	Intermediate Host
84	Echinococcosis	Parasitic	Domestic.Swine	Clinical	Intermediate Host
354	Echinococcosis	Parasitic	Equine	Clinical	Intermediate Host
219	Echinococcosis	Parasitic	Goats	Clinical	Intermediate Host
399	Echinococcosis	Parasitic	Humans	Clinical	Intermediate Host
264	Echinococcosis	Parasitic	Poultry	NA
174	Echinococcosis	Parasitic	Sheep	Clinical	Intermediate Host
39	Echinococcosis	Parasitic	Wild.Pig	Clinical	Intermediate Host
110	Epizootic hemorrhagic disease	Viral	Cattle	Clinical
290	Epizootic hemorrhagic disease	Viral	Cervids	Clinical
65	Epizootic hemorrhagic disease	Viral	Domestic.Swine	NA
335	Epizootic hemorrhagic disease	Viral	Equine	NA
200	Epizootic hemorrhagic disease	Viral	Goats	NA
380	Epizootic hemorrhagic disease	Viral	Humans	NA
245	Epizootic hemorrhagic disease	Viral	Poultry	NA
155	Epizootic hemorrhagic disease	Viral	Sheep		Experimental
20	Epizootic hemorrhagic disease	Viral	Wild.Pig	NA
111	Foot and mouth disease	Viral	Cattle	Clinical
291	Foot and mouth disease	Viral	Cervids	Clinical
66	Foot and mouth disease	Viral	Domestic.Swine	Clinical
336	Foot and mouth disease	Viral	Equine	NA
201	Foot and mouth disease	Viral	Goats	Clinical
381	Foot and mouth disease	Viral	Humans	Clinical
246	Foot and mouth disease	Viral	Poultry	NA
156	Foot and mouth disease	Viral	Sheep	Clinical
21	Foot and mouth disease	Viral	Wild.Pig	Clinical
112	Heartwater	Viral	Cattle	Clinical
292	Heartwater	Viral	Cervids		Experimental
67	Heartwater	Viral	Domestic.Swine	NA
337	Heartwater	Viral	Equine	NA
202	Heartwater	Viral	Goats	Clinical
382	Heartwater	Viral	Humans	NA
247	Heartwater	Viral	Poultry	NA
157	Heartwater	Viral	Sheep	Clinical
22	Heartwater	Viral	Wild.Pig	NA
96	Hemorrhagic septicemia	Bacterial	Cattle	Clinical
276	Hemorrhagic septicemia	Bacterial	Cervids	Clinical
51	Hemorrhagic septicemia	Bacterial	Domestic.Swine	Clinical
321	Hemorrhagic septicemia	Bacterial	Equine	Clinical
186	Hemorrhagic septicemia	Bacterial	Goats	Clinical
366	Hemorrhagic septicemia	Bacterial	Humans	NA
231	Hemorrhagic septicemia	Bacterial	Poultry	NA
141	Hemorrhagic septicemia	Bacterial	Sheep	Clinical
6	Hemorrhagic septicemia	Bacterial	Wild.Pig	NA
113	Infectious bovine rhinotracheitis	Viral	Cattle	Clinical
293	Infectious bovine rhinotracheitis	Viral	Cervids	Affected
68	Infectious bovine rhinotracheitis	Viral	Domestic.Swine	Clinical
338	Infectious bovine rhinotracheitis	Viral	Equine	NA
203	Infectious bovine rhinotracheitis	Viral	Goats	Clinical
383	Infectious bovine rhinotracheitis	Viral	Humans	NA
248	Infectious bovine rhinotracheitis	Viral	Poultry	NA
158	Infectious bovine rhinotracheitis	Viral	Sheep	NA
23	Infectious bovine rhinotracheitis	Viral	Wild.Pig	NA
103	Influenza (avian)	Viral	Cattle	Affected
283	Influenza (avian)	Viral	Cervids	Subclinical
58	Influenza (avian)	Viral	Domestic.Swine	Clinical
328	Influenza (avian)	Viral	Equine	Clinical
193	Influenza (avian)	Viral	Goats	Subclinical
373	Influenza (avian)	Viral	Humans	Clinical
238	Influenza (avian)	Viral	Poultry	Clinical
148	Influenza (avian)	Viral	Sheep	Subclinical
13	Influenza (avian)	Viral	Wild.Pig	Clinical
104	Influenza (equine)	Viral	Cattle		Experimental
284	Influenza (equine)	Viral	Cervids	Unknown
59	Influenza (equine)	Viral	Domestic.Swine	Clinical
329	Influenza (equine)	Viral	Equine	Clinical
194	Influenza (equine)	Viral	Goats	NA
374	Influenza (equine)	Viral	Humans	Clinical
239	Influenza (equine)	Viral	Poultry	Affected
149	Influenza (equine)	Viral	Sheep	NA
14	Influenza (equine)	Viral	Wild.Pig	NA
114	Japanese encephalitis	Viral	Cattle	Subclinical
294	Japanese encephalitis	Viral	Cervids	NA
69	Japanese encephalitis	Viral	Domestic.Swine	Clinical
339	Japanese encephalitis	Viral	Equine	Clinical
204	Japanese encephalitis	Viral	Goats	Subclinical
384	Japanese encephalitis	Viral	Humans	Clinical
249	Japanese encephalitis	Viral	Poultry	Subclinical
159	Japanese encephalitis	Viral	Sheep	Subclinical
24	Japanese encephalitis	Viral	Wild.Pig	NA
130	Leishmaniasis	Parasitic	Cattle	Clinical
310	Leishmaniasis	Parasitic	Cervids	NA
85	Leishmaniasis	Parasitic	Domestic.Swine	Subclinical	Dead-end host
355	Leishmaniasis	Parasitic	Equine	Clinical
220	Leishmaniasis	Parasitic	Goats	Clinical
400	Leishmaniasis	Parasitic	Humans	Clinical
265	Leishmaniasis	Parasitic	Poultry	NA
175	Leishmaniasis	Parasitic	Sheep	Clinical
40	Leishmaniasis	Parasitic	Wild.Pig	NA
97	Leptospirosis	Bacterial	Cattle	Clinical
277	Leptospirosis	Bacterial	Cervids	Clinical
52	Leptospirosis	Bacterial	Domestic.Swine	Clinical
322	Leptospirosis	Bacterial	Equine	Clinical
187	Leptospirosis	Bacterial	Goats	Clinical
367	Leptospirosis	Bacterial	Humans	Clinical
232	Leptospirosis	Bacterial	Poultry	NA
142	Leptospirosis	Bacterial	Sheep	Clinical
7	Leptospirosis	Bacterial	Wild.Pig	Clinical
115	Malignant catarrhal fever	Viral	Cattle	Clinical
295	Malignant catarrhal fever	Viral	Cervids	Clinical
70	Malignant catarrhal fever	Viral	Domestic.Swine	Clinical
340	Malignant catarrhal fever	Viral	Equine	NA
205	Malignant catarrhal fever	Viral	Goats	Subclinical
385	Malignant catarrhal fever	Viral	Humans	NA
250	Malignant catarrhal fever	Viral	Poultry	NA
160	Malignant catarrhal fever	Viral	Sheep	Subclinical
25	Malignant catarrhal fever	Viral	Wild.Pig	NA
131	New world screwworm	Parasitic	Cattle	Clinical
311	New world screwworm	Parasitic	Cervids	Clinical
86	New world screwworm	Parasitic	Domestic.Swine	Clinical
356	New world screwworm	Parasitic	Equine	Clinical
221	New world screwworm	Parasitic	Goats	Clinical
401	New world screwworm	Parasitic	Humans	Clinical
266	New world screwworm	Parasitic	Poultry	Clinical
176	New world screwworm	Parasitic	Sheep	Clinical
41	New world screwworm	Parasitic	Wild.Pig	NA
116	Nipah virus encephalitis	Viral	Cattle	NA
296	Nipah virus encephalitis	Viral	Cervids	NA
71	Nipah virus encephalitis	Viral	Domestic.Swine	Clinical
341	Nipah virus encephalitis	Viral	Equine	Clinical
206	Nipah virus encephalitis	Viral	Goats	Clinical
386	Nipah virus encephalitis	Viral	Humans	Clinical
251	Nipah virus encephalitis	Viral	Poultry	NA
161	Nipah virus encephalitis	Viral	Sheep	Unknown
26	Nipah virus encephalitis	Viral	Wild.Pig	NA
132	Old world screwworm	Parasitic	Cattle	Clinical
312	Old world screwworm	Parasitic	Cervids	Clinical
87	Old world screwworm	Parasitic	Domestic.Swine	Clinical
357	Old world screwworm	Parasitic	Equine	Clinical
222	Old world screwworm	Parasitic	Goats	Clinical
402	Old world screwworm	Parasitic	Humans	Clinical
267	Old world screwworm	Parasitic	Poultry	Clinical
177	Old world screwworm	Parasitic	Sheep	Clinical
42	Old world screwworm	Parasitic	Wild.Pig	NA
98	Paratuberculosis (Johne’s disease)	Bacterial	Cattle	Clinical
278	Paratuberculosis (Johne’s disease)	Bacterial	Cervids	Clinical
53	Paratuberculosis (Johne’s disease)	Bacterial	Domestic.Swine	Clinical
323	Paratuberculosis (Johne’s disease)	Bacterial	Equine		Experimental
188	Paratuberculosis (Johne’s disease)	Bacterial	Goats	Clinical
368	Paratuberculosis (Johne’s disease)	Bacterial	Humans	Unknown
233	Paratuberculosis (Johne’s disease)	Bacterial	Poultry	Unknown
143	Paratuberculosis (Johne’s disease)	Bacterial	Sheep	Clinical
8	Paratuberculosis (Johne’s disease)	Bacterial	Wild.Pig	Clinical
117	Peste des petits ruminants virus	Viral	Cattle	Subclinical
297	Peste des petits ruminants virus	Viral	Cervids		Experimental
72	Peste des petits ruminants virus	Viral	Domestic.Swine		Experimental
342	Peste des petits ruminants virus	Viral	Equine	NA
207	Peste des petits ruminants virus	Viral	Goats	Clinical
387	Peste des petits ruminants virus	Viral	Humans	NA
252	Peste des petits ruminants virus	Viral	Poultry	NA
162	Peste des petits ruminants virus	Viral	Sheep	Clinical
27	Peste des petits ruminants virus	Viral	Wild.Pig	NA
133	Porcine cysticercosis	Parasitic	Cattle	NA
313	Porcine cysticercosis	Parasitic	Cervids	Other	Intermediate Host
88	Porcine cysticercosis	Parasitic	Domestic.Swine	Clinical	Intermediate Host
358	Porcine cysticercosis	Parasitic	Equine	NA
223	Porcine cysticercosis	Parasitic	Goats	NA
403	Porcine cysticercosis	Parasitic	Humans	Clinical	Definitive Host, Intermediate Host
268	Porcine cysticercosis	Parasitic	Poultry	NA
178	Porcine cysticercosis	Parasitic	Sheep	Other	Intermediate Host
43	Porcine cysticercosis	Parasitic	Wild.Pig	Clinical	Intermediate Host
118	Porcine epidemic diarrhea virus	Viral	Cattle	NA
298	Porcine epidemic diarrhea virus	Viral	Cervids	NA
73	Porcine epidemic diarrhea virus	Viral	Domestic.Swine	Clinical
343	Porcine epidemic diarrhea virus	Viral	Equine	NA
208	Porcine epidemic diarrhea virus	Viral	Goats	NA
388	Porcine epidemic diarrhea virus	Viral	Humans	NA
253	Porcine epidemic diarrhea virus	Viral	Poultry	NA
163	Porcine epidemic diarrhea virus	Viral	Sheep	NA
28	Porcine epidemic diarrhea virus	Viral	Wild.Pig	NA
119	Porcine repro. and resp. syndrome	Viral	Cattle	NA
299	Porcine repro. and resp. syndrome	Viral	Cervids	NA
74	Porcine repro. and resp. syndrome	Viral	Domestic.Swine	Clinical
344	Porcine repro. and resp. syndrome	Viral	Equine	NA
209	Porcine repro. and resp. syndrome	Viral	Goats	NA
389	Porcine repro. and resp. syndrome	Viral	Humans	NA
254	Porcine repro. and resp. syndrome	Viral	Poultry	NA
164	Porcine repro. and resp. syndrome	Viral	Sheep	NA
29	Porcine repro. and resp. syndrome	Viral	Wild.Pig	Clinical
102	Pseudorabies virus	Viral	Cattle	Clinical
282	Pseudorabies virus	Viral	Cervids	Clinical
57	Pseudorabies virus	Viral	Domestic.Swine	Clinical
327	Pseudorabies virus	Viral	Equine	Other
192	Pseudorabies virus	Viral	Goats	Clinical
372	Pseudorabies virus	Viral	Humans	NA
237	Pseudorabies virus	Viral	Poultry	Unknown
147	Pseudorabies virus	Viral	Sheep	Clinical
12	Pseudorabies virus	Viral	Wild.Pig	Clinical
99	Q Fever	Bacterial	Cattle	Clinical
279	Q Fever	Bacterial	Cervids	Affected
54	Q Fever	Bacterial	Domestic.Swine	Affected
324	Q Fever	Bacterial	Equine	Affected
189	Q Fever	Bacterial	Goats	Clinical
369	Q Fever	Bacterial	Humans	Clinical
234	Q Fever	Bacterial	Poultry	Affected
144	Q Fever	Bacterial	Sheep	Clinical
9	Q Fever	Bacterial	Wild.Pig	Affected
120	Rabies	Viral	Cattle	Clinical
300	Rabies	Viral	Cervids	Clinical
75	Rabies	Viral	Domestic.Swine	Clinical
345	Rabies	Viral	Equine	Clinical
210	Rabies	Viral	Goats	Clinical
390	Rabies	Viral	Humans	Clinical
255	Rabies	Viral	Poultry	NA
165	Rabies	Viral	Sheep	Clinical
30	Rabies	Viral	Wild.Pig	NA
121	Rift Valley fever	Viral	Cattle	Clinical
301	Rift Valley fever	Viral	Cervids	NA
76	Rift Valley fever	Viral	Domestic.Swine	Affected
346	Rift Valley fever	Viral	Equine	NA
211	Rift Valley fever	Viral	Goats	Clinical
391	Rift Valley fever	Viral	Humans	Clinical
256	Rift Valley fever	Viral	Poultry	Affected
166	Rift Valley fever	Viral	Sheep	Clinical
31	Rift Valley fever	Viral	Wild.Pig	NA
122	Rinderpest	Viral	Cattle	Clinical
302	Rinderpest	Viral	Cervids	NA
77	Rinderpest	Viral	Domestic.Swine	Clinical
347	Rinderpest	Viral	Equine	NA
212	Rinderpest	Viral	Goats	Clinical
392	Rinderpest	Viral	Humans	NA
257	Rinderpest	Viral	Poultry	NA
167	Rinderpest	Viral	Sheep	Clinical
32	Rinderpest	Viral	Wild.Pig	NA
134	Surra (T. evansi)	Parasitic	Cattle	Clinical
314	Surra (T. evansi)	Parasitic	Cervids	Clinical
89	Surra (T. evansi)	Parasitic	Domestic.Swine	Clinical
359	Surra (T. evansi)	Parasitic	Equine	Clinical
224	Surra (T. evansi)	Parasitic	Goats	Other
404	Surra (T. evansi)	Parasitic	Humans	Other
269	Surra (T. evansi)	Parasitic	Poultry	NA
179	Surra (T. evansi)	Parasitic	Sheep	Other
44	Surra (T. evansi)	Parasitic	Wild.Pig	NA
123	Swine vesicular disease	Viral	Cattle	NA
303	Swine vesicular disease	Viral	Cervids	NA
78	Swine vesicular disease	Viral	Domestic.Swine	Clinical
348	Swine vesicular disease	Viral	Equine	NA
213	Swine vesicular disease	Viral	Goats	NA
393	Swine vesicular disease	Viral	Humans	NA
258	Swine vesicular disease	Viral	Poultry	NA
168	Swine vesicular disease	Viral	Sheep	NA
33	Swine vesicular disease	Viral	Wild.Pig	NA
124	Transmissible gastroenteritis	Viral	Cattle	NA
304	Transmissible gastroenteritis	Viral	Cervids	NA
79	Transmissible gastroenteritis	Viral	Domestic.Swine	Clinical
349	Transmissible gastroenteritis	Viral	Equine	NA
214	Transmissible gastroenteritis	Viral	Goats	NA
394	Transmissible gastroenteritis	Viral	Humans	NA
259	Transmissible gastroenteritis	Viral	Poultry	NA
169	Transmissible gastroenteritis	Viral	Sheep	NA
34	Transmissible gastroenteritis	Viral	Wild.Pig	Clinical
128	Trichinellosis	Parasitic	Cattle	NA
308	Trichinellosis	Parasitic	Cervids	NA
83	Trichinellosis	Parasitic	Domestic.Swine	Clinical
353	Trichinellosis	Parasitic	Equine	Subclinical
218	Trichinellosis	Parasitic	Goats	NA
398	Trichinellosis	Parasitic	Humans	Clinical
263	Trichinellosis	Parasitic	Poultry	NA
173	Trichinellosis	Parasitic	Sheep	NA
38	Trichinellosis	Parasitic	Wild.Pig	Clinical
135	Trypanosomiasis (tsetse transmitted)	Parasitic	Cattle	Clinical
315	Trypanosomiasis (tsetse transmitted)	Parasitic	Cervids	Unknown
90	Trypanosomiasis (tsetse transmitted)	Parasitic	Domestic.Swine	Clinical
360	Trypanosomiasis (tsetse transmitted)	Parasitic	Equine	Clinical
225	Trypanosomiasis (tsetse transmitted)	Parasitic	Goats	Clinical
405	Trypanosomiasis (tsetse transmitted)	Parasitic	Humans	Clinical
270	Trypanosomiasis (tsetse transmitted)	Parasitic	Poultry	NA
180	Trypanosomiasis (tsetse transmitted)	Parasitic	Sheep	Clinical
45	Trypanosomiasis (tsetse transmitted)	Parasitic	Wild.Pig	NA
100	Tularemia	Bacterial	Cattle	Clinical
280	Tularemia	Bacterial	Cervids	Affected
55	Tularemia	Bacterial	Domestic.Swine	Clinical
325	Tularemia	Bacterial	Equine	Clinical
190	Tularemia	Bacterial	Goats	Clinical
370	Tularemia	Bacterial	Humans	Clinical
235	Tularemia	Bacterial	Poultry	Unknown
145	Tularemia	Bacterial	Sheep	Clinical
10	Tularemia	Bacterial	Wild.Pig	Clinical
125	Venezuelan equine encephalomyelitis	Viral	Cattle	Clinical
305	Venezuelan equine encephalomyelitis	Viral	Cervids	NA
80	Venezuelan equine encephalomyelitis	Viral	Domestic.Swine	Clinical
350	Venezuelan equine encephalomyelitis	Viral	Equine	Clinical
215	Venezuelan equine encephalomyelitis	Viral	Goats	Clinical
395	Venezuelan equine encephalomyelitis	Viral	Humans	Clinical
260	Venezuelan equine encephalomyelitis	Viral	Poultry	Subclinical
170	Venezuelan equine encephalomyelitis	Viral	Sheep	Clinical
35	Venezuelan equine encephalomyelitis	Viral	Wild.Pig	NA
126	Vesicular stomatitis	Viral	Cattle	Clinical
306	Vesicular stomatitis	Viral	Cervids	Affected
81	Vesicular stomatitis	Viral	Domestic.Swine	Clinical
351	Vesicular stomatitis	Viral	Equine	Clinical
216	Vesicular stomatitis	Viral	Goats	Clinical
396	Vesicular stomatitis	Viral	Humans	Clinical
261	Vesicular stomatitis	Viral	Poultry		Experimental
171	Vesicular stomatitis	Viral	Sheep	Clinical
36	Vesicular stomatitis	Viral	Wild.Pig	Clinical
127	West Nile virus	Viral	Cattle	Subclinical
307	West Nile virus	Viral	Cervids	Clinical
82	West Nile virus	Viral	Domestic.Swine	Subclinical
352	West Nile virus	Viral	Equine	Clinical
217	West Nile virus	Viral	Goats	Subclinical
397	West Nile virus	Viral	Humans	Clinical
262	West Nile virus	Viral	Poultry	Clinical
172	West Nile virus	Viral	Sheep	Clinical
37	West Nile virus	Viral	Wild.Pig	Subclinical
