# Supplementary material for: Cross-species transmission potential between wild pigs, livestock, poultry, wildlife, and humans: implications for disease risk management in North America
Source: Sci Rep. 2017 Aug 10;7:7821. doi: 10.1038/s41598-017-07336-z (PMC5552697; doi:10.1038/s41598-017-07336-z)
Supplement: Supplementary file 3 — Supplementary Dataset 2 [file 41598_2017_7336_MOESM3_ESM.xlsx]

## Sheet: Sheet1
Paper.ID	YEAR	STUDY
1	1962	Gorham, G. W., et al. (1962). "Leptospirosis in wild mammals from southwestern Georgia." American journal of tropical medicine and hygiene 11(4): 518-524.
2	1964	Walton, B. C. and K. W. Walls (1964). "PREVALENCE OF TOXOPLASMOSIS IN WILD ANIMALS FROM FORT STEWART, GEORGIA, AS INDICATED BY SEROLOGICAL TESTS AND MOUSE INOCULATION." The american journal of tropical medicine and hygiene 13: 530-533.
3	1974	Smart, D. L. (1974). "A SEROLOGICAL AND VIROLOGICAL STUDY OF VENEZUELAN EQUINE ENCEPHALITIS IN ANIMAL POPULATIONS OF SOUTH TEXAS." A serological and virological study of venezuelan equine encephalitis in animal populations of south texas 55.
4	1975	Smart, D. L. and D. O. Trainer (1975). "Serologic evidence of Venezuelan equine encephalitis in some wild and domestic populations of southern Texas." Journal of wildlife diseases 11(2): 195-200.
5	1976	Franti, C. E., et al. (1976). "Prevalence of Toxoplasma gondii antibodies in wild and domestic animals in Northern California." Journal of the american veterinary medical association 169(9): 901-906.
6	1976	Wood, G. W., et al. (1976). "Brucellosis in feral swine." Journal of wildlife diseases 12(4): 579-582.
7	1977	Bigler, W. J., et al. (1977). "Trends of brucellosis in Florida. An epidemiologic review." American journal of epidemiology 105(3): 245-251.
8	1978	Becker, H. N., et al. (1978). "Brucellosis in feral swine in Florida." Journal of the american veterinary medical association 173(9): 1181-1182.
9	1981	Essey, M. A., et al. (1981). BOVINE TUBERCULOSIS SURVEYS OF AXIS DEER AND FERAL SWINE ON THE HAWAIIAN ISLAND OF MOLOKAI. 85: 538-549.
10	1982	Smith Jr, H. M., et al. (1982). "Parasitisms among wild swine in southeastern United States." Journal of the american veterinary medical association 181(11): 1281-1284.
11	1982	Zygmont, S. M., et al. (1982). "Brucellosis in wild swine: A serologic and bacteriologic survey in the southeastern United States and Hawaii." Journal of the american veterinary medical association 181(11): 1285-1287.
12	1983	Clark, R. K., et al. (1983). "Serologic survey of California wild hogs for antibodies against selected zoonotic disease agents." Journal of the american veterinary medical association 183(11): 1248-1251.
14	1985	Fletcher, W. O., et al. (1985). "Serologic surveillance for vesicular stomatitis virus on Ossabaw Island, Georgia." Journal of wildlife diseases 21(2): 100-104.
13	1985	Nelson, J. H., et al. (1985). "Plague surveillance using wild boar and wild carnivore sentinels." Journal of environmental health 47(6): 306-309.
16	1986	Corn, J. L., et al. (1986). "Survey of selected diseases in wild swine in Texas." Journal of the american veterinary medical association 189(9): 1029-1032.
17	1986	Crandell, R. A., et al. (1986). "PSEUDORABIES INFECTION IN COLLARED PECCARIES (TAYASSU TAJACU)." Southwestern veterinarian 37(3): 193-195.
15	1986	Stallknecht, D. E., et al. (1986). "ANTIBODIES TO VESICULAR STOMATITIS VIRUS IN POPULATIONS OF FERAL SWINE IN THE USA." Journal of wildlife diseases 22(3): 320-325.
18	1987	Corn, J. L., et al. (1987). "Serologic survey for evidence of exposure to vesicular stomatitis virus, pseudorabies virus, brucellosis and leptospirosis in collared peccaries from Arizona." Journal of wildlife diseases 23(4): 551-557.
19	1989	Nettles, V. F., et al. (1989). "A survey of wild swine in the United States for evidence of hog cholera." Journal of wildlife diseases 25(1): 61-65.
20	1989	Pirtle, E. C., et al. (1989). "Prevalence and transmission of pseudorabies virus in an isolated population of feral swine." Journal of wildlife diseases 25(4): 605-607.
22	1990	Woods, R. D., et al. (1990). "Serologic survey for transmissible gastroenteritis virus neutralizing antibodies in selected feral and domestic swine sera in the southern United States." Journal of wildlife diseases 26(3): 420-422.
24	1992	Austin, C. C. and R. M. Weigel (1992). "Factors affecting the geographic distribution of pseudorabies (Aujeszky's disease) virus infection among swine herds in Illinois." Preventive veterinary medicine 13(4): 239-250.
23	1992	Drew, M. L., et al. (1992). "Serologic survey for brucellosis in feral swine, wild ruminants, and black bear of California, 1977 to 1989." Journal of wildlife diseases 28(3): 355-363.
25	1993	van der Leek, M. L., et al. (1993). "Prevalence of pseudorabies (Aujeszky's disease) virus antibodies in feral swine in Florida." Journal of wildlife diseases 29(3): 403-409.
71	1993	van der Leek, M. L., et al. (1993). "Prevalence of Brucella sp. antibodies in feral swine in Florida" Journal of wildlife diseases 29(3): 410-415.
26	1994	New, J. C., et al. (1994). "A serologic survey of selected viral bacterial diseases of European wild hogs, Great Smoky Mountains National Park, USA." Journal of wildlife diseases 30(1): 103-106.
28	1996	Diderrich, V., et al. (1996). "Serologic survey of Toxoplasma gondii antibodies in free-ranging wild hogs (Sus scrofa) from the Great Smoky Mountains National Park and from sites in South Carolina." Journal of eukaryotic microbiology 43(5).
27	1996	Elvinger, F., et al. (1996). "Prevalance of exposure to eastern equine encephalomyelitis virus in domestic and feral swine in Georgia." Journal of veterinary diagnostic investigation 8(4): 481-484.
30	1997	Hahn, E. C. and G. R. Page (1997). "Mechanisms of transmission of Aujeszky's disease virus originating from feral swine in the USA." Veterinary microbiology 55: 123-130.
29	1997	Romero, C. H. and P. Meade (1997). "Genital infection and transmission of pseudorabies virus in feral swine in Florida, USA." Veterinary microbiology 55: 131-139.
31	1997	Wallace, G. D. (1979). "Natural history of influenza in swine in Hawaii. I. Swine influenza virus (Hsw1N1) in herds not infected with lungworms. II. Prevalence of infection with A/Hong Kong/68 (H3N2) subtype virus and its variants, 1974-1977." American journal of veterinary research 40(8): 1159-1168.
32	1998	Saliki, J. T., et al. (1998). "Serosurvey of selected viral and bacterial diseases in wild swine from Oklahoma." Journal of wildlife diseases 34(4): 834-838.
33	1999	Gipson, P. S., et al. (1999). "Health status of a recently discovered population of feral swine in Kansas." Journal of wildlife diseases 35(3): 624-627.
34	2000	Muller, T., et al. (2000). "Pseudorabies virus infection (Aujeszky's disease) in wild swine." Infectious disease review 2(1): 27-34.
35	2002	Gresham, C. S., et al. (2002). "Increased prevalence of Brucella suis and pseudorabies virus antibodies in adults of an isolated feral swine population in coastal South Carolina." Journal of wildlife diseases 38(3): 653-656.
36	2004	Corn, J. L., et al. (2004). "Persistence of pseudorabies virus in feral swine populations." Journal of wildlife diseases 40(2): 307-310.
37	2006	Gibbs, S. E. J., et al. (2006). "Antibodies to West Nile virus in feral swine from Florida, Georgia, and Texas, USA." Vector-borne and zoonotic diseases 6(3): 261-265.
39	2007	Hartin, R. E., et al. (2007). "Distribution and disease prevalence of feral hogs in Missouri." Human-wildlife conflicts 1(2): 186-191.
40	2007	Stoffregen, W. C., et al. (2007). "Diagnostic characterization of a feral swine herd enzootically infected with Brucella." Journal of veterinary diagnostic investigation : official publication of the american association of veterinary laboratory diagnosticians, inc 19(3): 227-237.
41	2008	Campbell, T. A., et al. (2008). "Feral swine exposure to selected viral and bacterial pathogens in southern Texas." Journal of swine health and production 16(6): 312-315.
42	2008	Hall, J. S., et al. (2008). "Influenza exposure in United States feral swine populations." Journal of wildlife diseases 44(2): 362-368.
43	2009	Christy Wyckoff, A., et al. (2009). "Feral swine contact with domestic swine: A serologic survey and assessment of potential for disease transmission." Journal of wildlife diseases 45(2): 422-429.
44	2009	Corn, J. L., et al. (2009). "Pathogen exposure in feral swine populations geographically associated with high densities of transitional swine premises and commercial swine production." Journal of wildlife diseases 45(3): 713-721.
45	2009	Wilson, S., et al. (2009). "First record of pseudorabies in feral swine in Nebraska." Journal of wildlife diseases 45(3): 874-876.
67	2009	Clavijo, A., et al., (2013). Identification and analysis of the first 2009 pandemic H1N1 influenza virus from US feral swine. Zoonoses and public health, 60(5), pp.327-335.
46	2010	Hahn, E. C., et al. (2010). "Variation of Aujeszky's disease viruses in wild swine in USA." Veterinary microbiology 143(1): 45-51.
51	2011	Baker, S. R., et al. (2011). "Estimates of the seroprevalence of production-limiting diseases in wild pigs." Veterinary record 168(21).
50	2011	Campbell, T. A., et al. (2011). "Absence of Mycobacterium bovis in feral swine (Sus scrofa) from the southern Texas border region." Journal of wildlife diseases 47(4): 974-978.
49	2011	Sandfoss, M., et al. (2011). "Prevalence of antibody to Toxoplasma gondii and Trichinella spp. in feral pigs (Sus Scrofa) of Eastern North Carolina." Journal of wildlife diseases 47(2): 338-343.
52	2012	Jack, S. W., et al. (2012). "Serologic evidence of Brucella and pseudorabies in Mississippi feral swine." Human-wildlife interactions 6(1): 89-93.
54	2012	Pedersen, K., et al. (2012). "Apparent prevalence of swine brucellosis in feral swine in the United States." Human-wildlife interactions 6(1): 38-47.
53	2012	Sandfoss, M. R., et al. (2012). "A serosurvey for Brucella suis, classical swine fever virus, porcine circovirus type 2, and pseudorabies virus in feral swine (Sus scrofa) of eastern North Carolina." Journal of wildlife diseases 48(2): 462-466.
55	2012	Smith, G. (2012). "Preferential sexual transmission of pseudorabies virus in feral swine populations may not account for observed seroprevalence in the USA." Preventive veterinary medicine 103(2-3): 145-156.
56	2013	Pedersen, K., et al. (2013). "Pseudorabies in Feral Swine in the United States, 2009-2012." Journal of wildlife diseases 49(3): 709-713.
69	2013	Musser, J. M., et al. (2013). Use of serology and bacterial culture to determine prevalence of Brucella spp. in feral swine (Sus scrofa) in proximity to a beef cattle herd positive for Brucella suis and Brucella abortus. Journal of wildlife diseases, 49(2), 215-220.
66	2014	Feng, Z., et al. (2014). Influenza A subtype H3 viruses in feral swine, United States, 2011–2012. Emerging infectious diseases, 20(5), p.843.
58	2014	Hill, D., et al. (2014). "Surveillance of feral swine for Trichinella spp. and Toxoplasma gondii in the USA and host-related factors associated with infection." Veterinary parasitology 205(3): 653-665.
57	2014	Musante, A. R., et al. (2014). "First reports of pseudorabies and winter ticks (Dermacentor albipictus) associated with an emerging feral swine (Sus scrofa) population in New Hampshire." Journal of wildlife diseases 50(1): 121-124.
59	2014	Pedersen, K., et al. (2014). "Identification of Brucella suis from feral swine in selected states in the USA." Journal of wildlife diseases 50(2): 171-179.
62	2015	Calero-Bernal, R., et al. (2015). "In the United States, negligible rates of zoonotic sarcocystosis occur in feral swine that, by contrast, frequently harbour infections with Sarcocystis miescheriana, a related parasite contracted from canids." Parasitology 142(4): 549.
61	2015	Cummings, K., et al. (2015). "Prevalence and characterization of Salmonella isolated from feral pigs throughout Texas." Zoonoses and public health.
60	2015	McGregor, G. F., et al. (2015). "Disease risks associated with free-ranging wild boar in Saskatchewan." The Canadian Veterinary Journal 56(8): 839.
74	2015	Pedersen, K., et al. (2015). Widespread detection of antibodies to Leptospira in feral swine in the United States. Epidemiology and infection, 143(10), 2131-2136.
75	2015	Baroch, J. A., et al. (2014). Exposure of feral swine (Sus scrofa) in the United States to selected pathogens.The Canadian Journal of Veterinary Research. 79:74-78.
63	2016	Rodriguez-Rivera, L. D., et al. (2016). "Prevalence and Diversity of Cryptosporidium and Giardia Identified Among Feral Pigs in Texas." Vector-borne and zoonotic diseases 16(12): 765-768.
68	2016	Gaskamp, J.A., et al. (2016). Pseudorabies virus and Brucella abortus from an expanding wild pig (Sus scrofa) population in Southern Oklahoma, USA. Journal of wildlife diseases, 52(2), pp.383-386.
72	2016	Scott, A., et al. (2016). Porcine epidemic diarrhea virus introduction into the United States: Root cause investigation. Preventive veterinary medicine, 123, 192-201.
76	2016	Cerqueira-Cézar, C. K., et al. (2016). Seroprevalence of Neospora caninum in feral swine (Sus scrofa) in the United States. Veterinary Parasitology, 226, 35-37.
65	2017	Pedersen, K., et al. (2017). "Limited Antibody Evidence of Exposure to Mycobacterium bovis in Feral Swine (Sus scrofa) in the USA." Journal of wildlife diseases 53(1): 30-36.
64	2017	Rivera, C. M. P., et al. (2017). "Detection of antibodies against pathogens in feral and domestic pigs (Sus scrofa) at the Sierra La Laguna Biosphere Reserve, Mexico." Veterinaria México OA 4(1).
70	2017	Pedersen, K., et al. (2017). Identification of Brucella spp. in feral swine (Sus scrofa) at abattoirs in Texas, USA. Zoonoses and Public Health.
73	2017	Pedersen, K., et al. (2017). Evidence of leptospirosis in the kidneys and serum of feral swine (Sus scrofa) in the United States. Epidemiology and Infection, 145(1), 87.
