# Supplementary material for: Cross-species transmission potential between wild pigs, livestock, poultry, wildlife, and humans: implications for disease risk management in North America
Source: Sci Rep. 2017 Aug 10;7:7821. doi: 10.1038/s41598-017-07336-z (PMC5552697; doi:10.1038/s41598-017-07336-z)
Supplement: Supplementary file 4 — Supplementary Dataset 3 [file 41598_2017_7336_MOESM4_ESM.xlsx]

## Sheet: Sheet2
Paper.ID	YEAR	Pathogen	Type	OIE.Listed
1	1962	Leptospirosis	Bacteria
2	1964	Toxoplasma gondii	Parasite
3	1974	Venezuelan equine encephalitis	Virus	Yes
4	1975	Venezuelan equine encephalitis	Virus	Yes
6	1976	Brucella suis	Bacteria	Yes
5	1976	Toxoplasma gondii	Parasite
7	1977	Brucella suis	Bacteria	Yes
8	1978	Brucella suis	Bacteria	Yes
9	1981	Mycobacterium bovis	Bacteria	Yes
11	1982	Brucella suis	Bacteria	Yes
10	1982	Sarcoptes scabiei	Parasite
10	1982	Spirometra sp.	Parasite
10	1982	Toxoplasma gondii	Parasite
10	1982	Trichinella sp.	Parasite	Yes
12	1983	Brucella suis	Bacteria	Yes
12	1983	Coxiella burnetii	Bacteria	Yes
12	1983	Leptospirosis	Bacteria
12	1983	Mycobacterium avium	Bacteria	Yes
12	1983	Yersinia pestis	Bacteria
12	1983	Toxoplasma gondii	Parasite
12	1983	Suid herpesvirus	Virus	Yes
13	1985	Yersinia pestis	Bacteria
14	1985	Vesicular stomatitis virus	Virus	Yes
16	1986	Brucella suis	Bacteria	Yes
16	1986	leptospirosis	Bacteria
16	1986	Trichinella sp.	Parasite	Yes
16	1986	Suid herpesvirus	Virus	Yes
15	1986	Vesicular stomatitis virus	Virus	Yes
19	1989	Suid herpesvirus	Virus	Yes
20	1989	Suid herpesvirus	Virus	Yes
22	1990	Transmissible gastroenteritis virus	Virus	Yes
23	1992	Brucella sp.	Bacteria	Yes
24	1992	Suid herpesvirus	Virus	Yes
71	1993	Brucella sp.	Bacteria	Yes
25	1993	Suid herpesvirus	Virus	Yes
26	1994	Brucella suis	Bacteria	Yes
26	1994	Leptospirosis	Bacteria
26	1994	Bovine viral diarrhea virus	Virus	Yes
26	1994	Porcine parvovirus	Virus
26	1994	Porcine rotavirus	Virus
26	1994	Suid herpesvirus	Virus	Yes
28	1996	Toxoplasma gondii	Parasite
27	1996	Eastern equine encephalomyelitis virus	Virus	Yes
29	1997	Suid herpesvirus	Virus	Yes
30	1997	Suid herpesvirus	Virus	Yes
31	1997	Swine influenza virus	Virus
32	1998	Brucella suis	Bacteria	Yes
32	1998	Leptospirosis	Bacteria
32	1998	Porcine parvovirus	Virus
32	1998	Porcine repro. and resp. syndrome virus	Virus	Yes
32	1998	Suid herpesvirus	Virus	Yes
32	1998	Swine influenza virus	Virus
32	1998	Transmissible gastroenteritis virus	Virus	Yes
32	1998	Vesicular stomatitis virus	Virus	Yes
33	1999	Brucella suis	Bacteria	Yes
33	1999	Haematopinus suis	Parasite
33	1999	Ascaris suum	Parasite
33	1999	Metastrongylus sp.	Parasite
33	1999	Trichuris suis	Parasite
33	1999	Enterovirus	Virus
33	1999	Porcine repro. and resp. syndrome virus	Virus	Yes
33	1999	Suid herpesvirus	Virus	Yes
33	1999	Swine influenza virus	Virus
34	2000	Suid herpesvirus	Virus	Yes
35	2002	Brucella suis	Bacteria	Yes
35	2002	Suid herpesvirus	Virus	Yes
36	2004	Suid herpesvirus	Virus	Yes
37	2006	West Nile virus	Virus	Yes
40	2007	Brucella abortus	Bacteria	Yes
39	2007	Brucella suis	Bacteria	Yes
40	2007	Brucella suis	Bacteria	Yes
39	2007	Tularemia	Bacteria	Yes
39	2007	Classical swine fever virus	Virus	Yes
39	2007	Suid herpesvirus	Virus	Yes
41	2008	Brucella sp.	Bacteria	Yes
41	2008	Porcine repro. and resp. syndrome virus	Virus	Yes
41	2008	Suid herpesvirus	Virus	Yes
42	2008	Swine influenza virus	Virus
43	2009	Brucella suis	Bacteria	Yes
44	2009	Brucella suis	Bacteria	Yes
43	2009	Classical swine fever virus	Virus	Yes
44	2009	Porcine circovirus type-2	Virus
43	2009	Porcine repro. and resp. syndrome virus	Virus	Yes
44	2009	Porcine repro. and resp. syndrome virus	Virus	Yes
43	2009	Suid herpesvirus	Virus	Yes
44	2009	Suid herpesvirus	Virus	Yes
45	2009	Suid herpesvirus	Virus	Yes
44	2009	Swine influenza virus	Virus
67	2009	Swine influenza virus	Virus
46	2010	Suid herpesvirus	Virus	Yes
50	2011	Mycobacterium bovis	Bacteria	Yes
51	2011	Mycoplasma hyopneumoniae	Bacteria
49	2011	Toxoplasma gondii	Parasite
49	2011	Trichinella sp.	Parasite	Yes
51	2011	Porcine circovirus type-2	Virus
51	2011	Porcine repro. and resp. syndrome virus	Virus	Yes
51	2011	Swine influenza virus	Virus
52	2012	Brucella suis	Bacteria	Yes
53	2012	Brucella suis	Bacteria	Yes
54	2012	Brucella suis	Bacteria	Yes
52	2012	African swine fever virus	Virus	Yes
52	2012	Classical swine fever virus	Virus	Yes
53	2012	Classical swine fever virus	Virus	Yes
52	2012	Foot-and-mouth disease virus	Virus	Yes
53	2012	Porcine circovirus type-2	Virus
52	2012	Suid herpesvirus	Virus	Yes
53	2012	Suid herpesvirus	Virus	Yes
55	2012	Suid herpesvirus	Virus	Yes
52	2012	Swine influenza virus	Virus
69	2013	Brucella abortus	Bacteria	Yes
69	2013	Brucella suis	Bacteria	Yes
56	2013	Suid herpesvirus	Virus	Yes
59	2014	Brucella suis	Bacteria	Yes
58	2014	Toxoplasma gondii	Parasite
58	2014	Trichinella sp.	Parasite	Yes
57	2014	Suid herpesvirus	Virus	Yes
66	2014	Swine influenza virus	Virus
60	2015	Actinobacillus pleuropneumoniae	Bacteria
75	2015	Actinobacillus pleuropneumoniae	Bacteria
60	2015	Lawsonia intracellularis	Bacteria
75	2015	Lawsonia intracellularis	Bacteria
74	2015	Leptospirosis	Bacteria
60	2015	Mycoplasma hyopneumoniae	Bacteria
75	2015	Mycoplasma hyopneumoniae	Bacteria
60	2015	Salmonella	Bacteria
61	2015	Salmonella	Bacteria
75	2015	Salmonella	Bacteria
75	2015	Streptococcus suis	Bacteria
76	2015	Neospora caninum	Parasite
62	2015	Sarcocystis bradyzoites	Parasite
62	2015	Sarcocystis miescheriana	Parasite
60	2015	Toxoplasma gondii	Parasite
60	2015	Trichinella sp.	Parasite	Yes
60	2015	Porcine circovirus type-2	Virus
75	2015	Porcine circovirus type-2	Virus
60	2015	Porcine repro. and resp. syndrome virus	Virus	Yes
75	2015	Porcine repro. and resp. syndrome virus	Virus	Yes
60	2015	Porcine respiratory coronavirus	Virus
60	2015	Swine influenza virus	Virus
60	2015	Torque teno virus	Virus
60	2015	Transmissible gastroenteritis virus	Virus	Yes
68	2016	Brucella abortus	Bacteria	Yes
63	2016	Cryptosporidium sp.	Parasite
63	2016	Giardia sp.	Parasite
72	2016	Porcine epidemic diarrhea virus	Virus
68	2016	Porcine repro. and resp. syndrome virus	Virus	Yes
68	2016	Suid herpesvirus	Virus	Yes
70	2017	Brucella sp.	Bacteria	Yes
64	2017	Brucella suis	Bacteria	Yes
64	2017	Leptospirosis	Bacteria
73	2017	Leptospirosis	Bacteria
65	2017	Mycobacterium bovis	Bacteria	Yes
64	2017	Salmonella	Bacteria
64	2017	Porcine repro. and resp. syndrome virus	Virus	Yes
64	2017	Suid herpesvirus	Virus	Yes
64	2017	Swine influenza virus	Virus
